# Supplementary material for: In-Situ Hydrothermal Fabrication of ZnO-Loaded GAC Nanocomposite for Efficient Rhodamine B Dye Removal via Synergistic Photocatalytic and Adsorptive Performance
Source: Nanomaterials (Basel). 2024 Jul 22;14(14):1234. doi: 10.3390/nano14141234 (PMC11279918; doi:10.3390/nano14141234)
Supplement: Supplementary file 1 [file nanomaterials-14-01234-s001.zip]

Archive with 1 entries (1 files):
- nanomaterials-3079995-supplementary.pdf
